# Supplementary material for: Low-Density Polyethylene-Based Novel Active Packaging Film for Food Shelf-Life Extension via Thyme-Oil Control Release from SBA-15 Nanocarrier
Source: Nanomaterials (Basel). 2024 Feb 26;14(5):423. doi: 10.3390/nano14050423 (PMC10933968; doi:10.3390/nano14050423)
Supplement: Supplementary file 1 [file nanomaterials-14-00423-s001.zip]

Archive with 1 entries (1 files):
- nanomaterials-2861607-supplementary.pdf
